# Supplementary material for: Establishment of an efficient regeneration and Agrobacterium transformation system in mature embryos of calla lily (Zantedeschia spp.)
Source: Front Genet. 2022 Dec 6;13:1085694. doi: 10.3389/fgene.2022.1085694 (PMC9763309; doi:10.3389/fgene.2022.1085694)
Supplement: Supplementary file 1 [file Table1.XLSX]

## Sheet: Supplemental Table S1
	Supplemental Table S1. L25 (54) orthogonal experimental design for callus induction from calla lily seed embryos.
		Genotype	6-BA	NAA	CNTs
			(mg/L)	(mg/L)	(mg/L)
	1	'Kelso' x 'Samba'	0.5	0.1	0
	2	'7G' x 'Sunshine'	1	0.2	0.05
	3	'Kloon' x 'Picasso'	1.5	0.3	0.1
	4	'4d' x 'Liming'	2	0.4	0.2
	5	'Carrera' x 'Dynamo'	2.5	0.5	0.4

## Sheet: Supplemental Table S2
	Supplemental Table S2. L9 (33) orthogonal experimental design for germination.
		NAA (mg/L)	6-BA (mg/L)	CNTs (mg/L)
	1	0.1	1	0
	2	0.3	3	1
	3	0.5	5	2

## Sheet: Supplemental Table S3
	Supplemental Table S3. L9 (33) orthogonal experimental design for rooting.
		6-BA (mg/L)	NAA (mg/L)	CNTs (mg/L)
	1	1	0.3	0
	2	2	0.5	1
	3	3	0.7	2

## Sheet: Supplemental Table S4
	Supplemental Table S4. Sequences of the primers used in GUS gene identification.
	Primer name	Primer sequence (5'-3')	Primer length
	1	GGGTCAATAATCAGGAAGTG	20
	2	CATTACGCTGCGATGGA	17
